# Supplementary material for: T-Cadherin Deficiency Is Associated with Increased Blood Pressure after Physical Activity
Source: Int J Mol Sci. 2023 Sep 17;24(18):14204. doi: 10.3390/ijms241814204 (PMC10531645; doi:10.3390/ijms241814204)
Supplement: Supplementary file 1 [file ijms-24-14204-s001.zip]

Archive with 1 entries (1 files):
- ijms-2575709-supplementary.pdf
